# Supplementary material for: Ferroptosis-Related Transcriptional Level Changes and the Role of CIRBP in Glioblastoma Cells Ferroptosis
Source: Biomedicines. 2024 Dec 27;13(1):41. doi: 10.3390/biomedicines13010041 (PMC11761263; doi:10.3390/biomedicines13010041)
Supplement: Supplementary file 1 [file biomedicines-13-00041-s001.zip]

Archive with 3 entries (3 files):
- biomedicines-3352238-supplementary/Tables S1.xlsx
- biomedicines-3352238-supplementary/Tables S2.xlsx
- biomedicines-3352238-supplementary/Tables S3.xlsx
