# Supplementary material for: Ferroptosis-Related Transcriptional Level Changes and the Role of CIRBP in Glioblastoma Cells Ferroptosis
Source: Biomedicines. 2024 Dec 27;13(1):41. doi: 10.3390/biomedicines13010041 (PMC11761263; doi:10.3390/biomedicines13010041)
Supplement: Supplementary file 1 [file biomedicines-13-00041-s001.zip › biomedicines-3352238-supplementary/Tables S1.xlsx]

## Sheet: Table S1
Gene	logFC	Pvalue	regulation	Functional enrichment/TF
SKP1	12.8112	0.000559885	up-mRNA	hsa04110:Cell cycle
ZEB2	12.5723	0.000101842	up-mRNA	hsa05206:MicroRNAs in cancer
CDKN3	11.7617	2.92537e-06	up-mRNA	GO:0000079:regulation of cyclin-dependent protein serine
ACACA	11.6487	5.65308e-05	up-mRNA	hsa01100:Metabolic pathways
CNBP	10.876	0.000260457	up-mRNA	GO:0006357:regulation of transcription from RNA polymerase II
PCCA	-9.88581979680019	0.00033683	down-mRNA	hsa01100:Metabolic pathways
TBP	-9.39796591616551	6.97251e-07	down-mRNA	hsa05168:Herpes simplex infection
SECISBP2L	-9.24544692362744	0.000102356	down-mRNA	GO:0003676:nucleic acid binding
DNAJC11	-9.14288265077758	2.45882e-06	down-mRNA	GO:0005515:protein binding
INO80	-9.06728344728222	0.0430936	down-mRNA	GO:0006139:nucleobase-containing compound metabolic process
MERGE.41457.103	13.6717	2.03449e-05	up-lncRNA	NKX6-1, GATA3, MEIS2, MEIS1, FOXL1, FOSL2, FOXO4, FOXO6, MIXL1, FOXL1, ZNF354C, HOXC10, HOXB3, NFATC2, POU6F1, CDX1, FOS, MGA, RHOXF1, NOTO, MZF1, ZNF384, MNX1, FOXI1, NFIX, NFATC2, SRY, TBX4, BHLHE41, TBX1, FLI1, E2F6, ZNF384, SPIB, NFATC2, ZNF384
MERGE.2718.3	13.1883	4.0693e-07	up-lncRNA	MZF1, ZNF354C, NFATC2, NFIA, GATA5, MEIS1, MEIS2, MEIS3, MYB, RBPJ, ZNF384, GATA3
MERGE.15256.4	12.1728	6.30996e-08	up-lncRNA	FOXD1, MZF1, ZNF354C, ZNF263, FOXG1, FOXI1, FOXL1, FOXO3, OTX1, RHOXF1, GATA5, MEIS1, TEAD3, FIGLA, FOXD2, FOXO4, FOXO6, FOXP3, RBPJ, ZNF384, TFE3
MERGE.35921.4	12.0504	7.09477e-08	up-lncRNA	MZF1, SPIB, NFATC2, SP1, THAP1, KLF5, ETV6, NFIA, NFIX, OTX2, RHOXF1, HIC2, MEIS1, DLX6
NONHSAT203516.1	10.5686	6.8433e-06	up-lncRNA	MZF1, ZNF354C, NFATC2, KLF5, FOXL1, NFIX, NKX2-3, NKX3-2, RHOXF1, GATA5, MEIS1, POU6F2, TCF4, BARX1, NR4A1, ZNF384, SPIB, LBX1, SHOX, GSC, ISX, MIXL1, NFIA, NKX6-1, NKX6-2, LHX9, OTX1, PDX1, PRRX1, RAX2, UNCX, DLX6, GSX1, GSX2, MYB
MERGE.45765.36	-9.56420375243357	0.0301613	down-lncRNA	MZF1(var.2), ZNF354C, ARNT::HIF1A, E2F4, E2F6, KLF5, RHOXF1, HIF1A, TFDP1
MERGE.22026.2	-8.64052608612259	0.02566	down-lncRNA	MZF1, SPIB, ZNF354C, OTX1, RHOXF1, HIC2, SNAI2, MGA, TBX15, TBX1, TBX4, TBX5, TEAD3, TCF3, TCF4, ZNF384, VDR
MERGE.13471.2	-8.12882550213822	0.00808272	down-lncRNA	MZF1, MZF1(var.2), SPIB, ZNF354C, NFATC2, NRF1, SP1, KLF5, PDX1, RHOXF1, VSX1, VSX2, TCF3, TCF4, NR4A1, ZNF384
NONHSAT232058.1	-8.10627791100043	0.0148489	down-lncRNA	MZF1, ZNF354C, FOSL1, JUNB, NKX2-8, RHOXF1, MAX, ZNF384
MERGE.42826.1	-8.06730687532517	0.00609183	down-lncRNA	FOXD1, MZF1, SPIB, ZNF354C, NFATC2, FOXG1, FOXI1, FOXL1, FOXO3, PDX1, RHOXF1, VSX1, VSX2, MEIS1, TEAD3, FOXD2, FOXO4, FOXO6, FOXP3, BARX1, MYB, ZEB1, ZNF384
