# Supplementary material for: Ferroptosis-Related Transcriptional Level Changes and the Role of CIRBP in Glioblastoma Cells Ferroptosis
Source: Biomedicines. 2024 Dec 27;13(1):41. doi: 10.3390/biomedicines13010041 (PMC11761263; doi:10.3390/biomedicines13010041)
Supplement: Supplementary file 1 [file biomedicines-13-00041-s001.zip › biomedicines-3352238-supplementary/Tables S2.xlsx]

## Sheet: Table S2
ATF6
ATF6B
CREBZF
DDIT3
HSPA5
MBTPS1
MBTPS2
WFS1
XBP1
ABCA7
AGR2
AMFR
ATF3
ATF4
BAK1
BAX
BCL2L11
BFAR
BHLHA15
BOK
CCND1
CDK5RAP3
COPS5
CREB3
CREB3L1
CTH
DAB2IP
DDRGK1
DERL1
DERL2
DERL3
DNAJB9
DNAJC10
EIF2AK2
EIF2AK3
EIF2S1
ERLEC1
ERMP1
ERN1
ERN2
ERO1A
FGF21
FICD
HERPUD1
HERPUD2
MIR199A1
NCK1
NCK2
NFE2L2
OS9
PARP16
PARP6
PARP8
PIGBOS1
PIK3R1
PPP1R15A
PPP1R15B
PTPN1
PTPN2
QRICH1
RACK1
RHBDD2
SELENOS
SERP1
SERP2
STC2
STUB1
TBL2
TMED2
TMEM33
TMTC4
UFL1
VAPB
VCP
YOD1
AIFM1
APAF1
ATP2A1
ATP2A3
BAG6
BBC3
BCL2
BCL2L1
BRSK2
CASP4
CEBPB
CHAC1
ERP29
GRINA
HSPA1A
HYOU1
ITPR1
LRRK2
MAGEA3
MAP3K5
OPA1
PARK7
PDX1
PMAIP1
PML
PRKN
RNF183
RNF186
SELENOK
SERINC3
SIRT1
SYVN1
TMBIM6
TMEM117
TNFRSF10B
TP53
TRAF2
TRIB3
TXNDC12
DNAJC3
ALOX5
AQP11
CLU
LPCAT3
NR1H2
NR1H3
SGTA
SVIP
UBXN1
USP14
USP25
ATXN3
BCAP31
CAV1
FCGR2B
RNF185
RNFT1
RNFT2
TMEM259
UBQLN1
UBQLN2
USP13
CREB3L3
DDX3X
EIF4G1
MANF
NUPR1
USP19
EIF2AK4
SESN2
ABL1
ALOX15
ANKS4B
ANKZF1
ATG10
ATP2A2
AUP1
CALR
CALR3
CANX
CCDC47
CERT1
CFTR
CLGN
CREB3L2
CXCL8
DNAJB12
DNAJB2
ECPAS
EDEM1
EDEM2
EDEM3
EIF2B5
ELAVL4
ERLIN1
ERLIN2
ERP27
ERP44
FAF1
FAF2
FAM8A1
FBXO17
FBXO2
FBXO27
FBXO44
FBXO6
FLOT1
FOXRED2
GET4
GORASP2
GSK3B
HM13
HSP90B1
JKAMP
JUN
MAN1A1
MAN1B1
MARCHF6
MARCKS
MIR200C
NCCRP1
NGLY1
NHLRC1
NIBAN1
NPLOC4
NRBF2
P4HB
PDIA2
PDIA3
PDIA4
PDIA6
PIK3R2
PLA2G6
PPP2CB
PSMC6
RASGRF1
RASGRF2
RCN3
RHBDD1
RNF103
RNF121
RNF139
RNF175
RNF5
SCAMP5
SDF2L1
SEC16A
SEC61B
SEL1L
SEL1L2
SRPX
STT3B
THBS1
THBS4
TMCO1
TMEM129
TMEM258
TMEM67
TMTC3
TMUB1
TMUB2
TMX1
TOR1A
TRIM13
TRIM25
TTC23L
UBA5
UBAC2
UBE2G2
UBE2J1
UBE2J2
UBE4A
UBE4B
UBXN10
UBXN4
UBXN6
UBXN8
UFC1
UFD1
UFM1
UGGT1
UGGT2
UMOD
ATP6V0D1
BAG3
BANF1
CCL2
CEBPG
CKS1B
CNOT2
CNOT4
CNOT6
CXXC1
DCP1A
DCP2
DCTN1
DDIT4
DDX10
DKC1
DNAJA4
EDC4
EEF2
EIF4A1
EIF4A2
EIF4A3
EIF4E
EIF4EBP1
EXOC2
EXOSC1
EXOSC10
EXOSC2
EXOSC4
EXOSC5
EXOSC9
FKBP14
FUS
GEMIN4
GOSR2
H2AX
HSPA9
IARS1
IFIT1
IGFBP1
IMP3
KDELR3
KHSRP
KIF5B
LSM1
LSM4
MTHFD2
MTREX
NABP1
NFYA
NFYB
NHP2
NOLC1
NOP14
NOP56
NPM1
PAIP1
PARN
PDIA5
POP4
PREB
PSAT1
RPS14
RRP9
SDAD1
SEC11A
SEC31A
SHC1
SKIC3
SLC1A4
SLC30A5
SLC7A5
SPCS1
SPCS3
SRPRA
SRPRB
SSR1
TARS1
TATDN2
TSPYL2
TUBB2A
VEGFA
WIPI1
XPOT
YIF1A
YWHAZ
ZBTB17
ASNS
DIS3
EXOSC3
EXOSC6
EXOSC7
EXOSC8
NFYC
EIF2AK1
MAP1LC3A
MAPK8
PPP1CA
PPP1CB
PPP1CC
PPP1R10
PPP1R11
PPP1R12A
PPP1R12B
PPP1R12C
PPP1R13B
PPP1R14A
PPP1R14B
PPP1R14C
PPP1R14D
PPP1R16A
PPP1R16B
PPP1R1A
PPP1R1B
PPP1R1C
PPP1R2
PPP1R3A
PPP1R3B
PPP1R3C
PPP1R3D
PPP1R3E
PPP1R3F
PPP1R3G
PPP1R7
PPP1R8
PPP1R9A
RYR2
TRDN
CASQ2
ERGIC1
ERAP1
KDELR1
KDELR2
ERAP2
ERO1B
RER1
SOD2-OT1
RYR1
BDNF-AS
CHERP
CPT2
HMOX1
APP
CALM1
LINC01672
SOD1
NFE2L1
CASP3
PSEN1
MAPK14
LMAN1
CAT
MIR7-3HG
ANK2
TMX2-CTNND1
LNPK
SIL1
CERNA3
TNF
INS
TXNDC5
MAPK1
CASQ1
SEC23A
STIM1
FOS
H6PD
HSPA4
STIP1
G3BP1
SLC6A4
SMAD5-AS1
DNAJB11
LMNA
KCNH2
STING1
HSF1
HSPA8
HSP90AA1
CRH
IL6
JSRP1
OXSR1
ERGIC3
EMSLR
RTN4
EPM2A
MTOR
CYCS
H19
ATP13A1
HSPB1
BDNF
G3BP2
YIPF5
NR3C1
AKT1
KCNQ1
SREBF1
PARP1
SOD2
GSR
TXN
SIGMAR1
CKAP4
SEC61A1
MIA3
UBC
PRNP
SCN5A
TMED4
SURF4
CACNA1S
SELENON
MAPK10
MIA2
RPN1
STX17
SREBF2
RETREG1
SEC13
GET3
LMAN2
STX5
INSIG1
PSEN2
TGFB1
CASP9
VAPA
NOS3
ASPH
MPO
IL1B
BSCL2
PLN
KEAP1
CASP8
SCAP
PGR-AS1
ALB
RMRP
SQSTM1
VWF
SERPINA1
APOB
SEC24A
TRA-TGC7-1
TRA-TGC5-1
PTGS2
CAV3
RTN3
CACNA1C
HMGCR
RPS27A
ESYT1
RRBP1
NLRP3
TAPBP
MAPK9
SNCA
ERGIC2
CREB1
HMGB1
HLA-B
DLEU2
ATL3
RAB1A
TRAM1
CRHR1
MAPT
CISD2
APOE
SCARNA5
POMC
SEC24B
DNAH8
PPIB
EGFR
FKBP5
RAB1B
XDH
NFKB1
NOX4
MAPK3
STIM2
ORAI1
CALM3
HTRA2
BACE1
SERPINH1
NQO1
TAP1
ARL6IP1
INSIG2
SAR1B
SRP54
SEC62
ESYT2
TEX264
PRKCD
TLR4
KCNE1
NOS2
ATL1
TXNIP
RTN1
BNIP1
UBL4A
TTN
SEC61G
DDOST
ATM
NR3C2
FOXO1
SLC35B1
SEC63
GJA1
TARDBP
MEG3
PINK1
ALG1
JPH2
MYOC
RSAD2
P4HTM
ATL2
GBF1
COPB1
SEC24C
PRKAA1
RYR3
SOAT1
CANT1
PRDX4
PTGIS
PCSK9
CRYAB
MAPKAPK2
PIEZO1
CDKN1A
SGK1
G6PD
KCNJ5
PDCD6
HIF1A
CNIH4
RETREG3
MYC
CALM2
HSD17B10
FOXO3
CYBA
TFG
COMP
RPN2
COMT
LOC110806262
RAB6A
MALAT1
EGF
PON1
SLC37A4
G6PC1
CRP
TAP2
SEC22B
ADIPOQ
SLN
GET1
REEP5
TMED10
CYB5A
DNM1L
SAR1A
NOTCH3
OSBPL8
DHCR24
STX18
GPX7
SLC8A1
BECN1
MOGS
HSPA1B
SNORD15A
RCN2
SHH
HSPD1
GAPDH
CYP2E1
COPA
CYBB
CLN3
ZDHHC6
REEP4
TMED7
NPY
NOTCH1
USO1
TECRL
TRIP11
SRC
OXT
PRDX2
ORMDL3
TMED9
TMCC1
TG
TIA1
PDZD8
GBA1
BRCA1
SCD
CREBRF
DMPK
TOR1B
MAP2K6
SEC24D
TMEM208
GPX1
MAP1LC3B
NPC1
TMEM214
CASP7
MDM2
GSTP1
INPP5K
FAM20C
IER3IP1
EMC10
LDLR
HLA-A
GPR37
ESR1
HTT
DSP
VHL
FKRP
CCDC88B
SEC23B
PRDX1
SRP68
PPARG
CYP1A1
SEC23IP
APEX1
TF
HRC
LMAN2L
PRKAA2
VIM
KTN1
RAB10
GAS5
MAP2K7
AHCYL1
UGT1A1
MICB
UBA52
HLA-DRB1
HSPA13
CLCC1
TOR1AIP2
ATR
XK
STAT3
PRDX6
ICMT
AGER
UGT1A6
KCNE2
EMC1
IL1A
TRC-GCA24-1
CAMK2G
RHOA
MOSPD2
EMD
TRP-AGG2-5
TRP-AGG2-6
TRP-AGG2-1
TRP-AGG2-4
TRP-AGG2-3
TRP-AGG2-2
TRP-AGG2-7
TRP-AGG2-8
EP300
TMX3
SPAST
CD4
CASP2
MAPK13
AKAP9
CAMLG
POGLUT2
CASP12
STARD3
PACS2
HFE
ALG2
MTTP
OXTR
MZB1
PRDX3
CYP1A2
USE1
SP1
SLC2A1
OSBP
EPO
PON2
COL7A1
MIR211
MIR320A
MAP2K4
TRPV4
MICA
GABARAPL2
SNTA1
LINC02605
TTR
JPH4
CDK1
RINT1
YIF1B
PKD2
ITPR3
HSP90AB1
IGF1
EMC7
EDN1
BET1
TMX2
IFNG
CAPN2
UBB
HDAC6
GRAMD1B
DHCR7
EMC2
RNY5
STT3A
GRAMD1A
FURIN
STAU1
ANXA5
GSTM1
GPX8
ALDH3A2
CLN6
P3H4
EEF1A1
IL10
VMP1
DRD2
SDHA
DNAJB14
ARL6IP5
SMPD4
F8
GOLGA2
PRDX5
JAK2
GPER1
RAC1
MAOA
CUL3
ZW10
YBX1
TRE-TTC3-1
INSR
CDKN3
PPARGC1A
MFN2
PITPNB
RETREG2
HTR2A
FN1
PLEKHF2
HLA-C
FAS
PRKCA
GANAB
HSD11B1
ZMPSTE24
KDSR
ATP1A3
SLC39A14
PIGN
UCP2
PCSK6
MAP2K1
P3H1
TRV-AAC1-1
TRV-AAC1-3
TRV-AAC1-4
TRV-AAC1-2
TRV-AAC1-5
TRPM2
GRIA1
HCRT
C9orf72
RAB2A
NDRG1
TMED1
VCAM1
FMR1
F2
EMC3
PSMD2
SUMF2
DPAGT1
DSPP
PIGK
RCN1
PTGS1
DPM1
SAMD8
LEP
PABPC1
ITPR2
OSBPL3
AGR3
XIAP
EMC4
CYB5R3
PKD1
PRL
CP
CRHR2
MIR34C
SHISA5
SRP14
C2CD2L
CTSB
GLA
JPH1
RAB18
MGST1
TMEM41B
ZC3H12A
DPM3
MAP2K3
EBP
LBR
GADD45A
CDK5
RFT1
KPNB1
ARSA
EMC6
TREX1
KDR
TRPM4
POR
YKT6
HTR1A
PIK3CG
TYR
MCL1
MMGT1
ADRB2
CDKN2A
TGM2
SACM1L
SCP2
SCFD1
KRAS
NOS1
SFTPC
NBAS
GABARAP
TEX2
CNR1
GABARAPL1
HACD3
ATG14
CLN8
MSRB3
CGRRF1
ATF2
TRAPPC2
PROC
CAPN3
ELAVL1
HACD2
E2F1
SGPP1
HMOX2
CDH1
MAPKAP1
IGF2BP1
MTDH
FKBP1B
TXNRD1
MIR133B
SET
BTRC
MT-TP
POMT2
ACE
PKM
REEP1
RPL5
MIR34A
PLP1
SMPD1
SELENOF
CD36
APOA1
RET
AKAP6
DST
PLOD1
PPM1L
MIR493HG
ENSG00000276919
TNFRSF1A
LINC01554
SOAT2
TERT
ZFAND1
AGTR1
GH-LCR
PCNA
MX1
KCNJ11
UNC93B1
TMEM43
HAX1
LONP1
CLCN1
CALHM1
MYDGF
COPE
TRAPPC12
SCARA3
CSNK2B
YWHAE
TRAPPC5
ZFYVE27
CAMK2B
CTNNB1
SSR2
EIF2A
CYP2D6
MPPE1
ICAM1
F9
SPPL2C
JPH3
DYSF
TLR9
ATP7A
G6PC3
LRRC59
BCL2L10
SOD3
PMM2
CSNK2A1
DGAT1
VKORC1
PPARA
COL2A1
TNFSF10
PWAR4
HSD17B12
ERMARD
F10
PSMA7
NOTCH2
RELA
C1R
PLOD3
EPM2A-DT
GHRL
HSPA6
SFTA3
WLS
KNG1
OMA1
TECR
FANCD2
ZFAND2B
PDHA1
TRPA1
MIR21
SRP72
MCFD2
NOS1AP
F7
DUSP19
UGT1A9
CDC42
BCHE
SIRT6
GDF15
CREBBP
STARD3NL
ATXN2
PTEN
VDAC1
COL1A1
NDUFS4
ANK1
PIK3CA
SLC25A1
CALU
ZFYVE1
RPA1
NOL3
KCNJ2
UBE2D3
NGF
MR1
CYP1B1
GRIN2B
CHRNE
ABCD1
EIF5A
GOSR1
MMP9
UGT1A10
SSR4
SPCS2
VAMP2
GATA1
TFRC
POMT1
CTSD
IL24
TRAPPC11
RNF13
ACTB
TMEM106C
TRAPPC4
AKR1B1
PWAR1
PITPNM1
SIRT3
PSENEN
STK25
CHEK1
GABRG2
VRK2
FKBP10
DNAJA1
MIR125A
ATP1A1
RAB4B-EGLN2
RBX1
ROCK1
DNAJB1
BID
TIAL1
QDPR
ARSH
RAD51
TM7SF2
LACC1
KPNA2
MAP3K7
CFLAR
POP1
VTRNA1-1
LCN2
JAGN1
ATP13A2
MMP2
SLC39A7
HSPA1L
SCAPER
SPTLC1
CREB3L4
GBA2
CHKB-CPT1B
MYH7
ALG13
CIRBP
ABCD4
UGT1A8
SI
KCNQ1OT1
NOX5
UCHL1
DPM2
ACTA1
MUC5AC
TBXAS1
TUSC3
SORT1
TRAP1
BRAF
GORASP1
ELOVL1
VAMP7
C1S
AQP8
BCAP29
ATG2A
SLC6A3
ELOVL7
CD74
LMBRD1
SERPINE1
CYP3A4
IKBKG
SGPP2
ATP2C1
PRKDC
CEBPA
PLOD2
CYP2C19
PKP2
CES1
SRP9
RPS3
YTHDF1
MGAT2
EGR1
DOLK
RPLP0
DAXX
PSMD4
CUL1
ACP1
BSG
SSR3
TRAPPC3
PEMT
RTN2
MLEC
MYH6
DAPK1
SERPINI1
SCYL1
LRPAP1
BMP2
COL4A1
MAPK8IP1
SRI
RPL10
UBE2D2
KRT5
HSPB8
FGFR3
ZDHHC4
CYB5R4
NSF
TAPBPL
ELOVL2
RPTOR
FAM120A
PTPN11
ELOVL4
ADCYAP1
ATP2A1-AS1
XIST
SERPINC1
ABCA1
BAD
ATXN2L
SDHB
BIRC2
CEMIP
IL2
LPIN1
UGT1A7
EMC8
SEC31B
NACA
CPQ
MIAT
VCPIP1
UGT1A4
GRIN1
UGT1A
ITGB1
PRKRA
PIK3C3
PXN
CYP21A2
TLR3
S100A1
ILVBL
UGT1A3
ENSG00000277577
PTK2
RPL6
GCLC
ADAMTS13
GRP
RHBDF1
PSMC3
ALG14
ADAMTSL1
PSMB5
TRIM21
TPM1
NCSTN
CASP1
UBE2D1
HNRNPA1
BRCA2
SYT2
GOLGB1
PRKD1
MSRB1
UBXN2B
FKBP1A
ANXA2
ADAM10
CAMK2D
RPS6
HRAS
ANP32A
SCN1A
TRPV1
TRAF6
ATG9A
ACTG1
CDNF
FLT3
ENTPD5
GLUD1
HSPG2
HSPA2
C3orf52
SLC4A1
HADHA
GFPT1
HSD17B2
TTF2
ELOVL5
AGT
POFUT1
LGALS3
PIGT
PCK1
ACER1
PRKCSH
HUWE1
CDIPT
DCSTAMP
TLR2
ARRB1
MYBPC3
PLA2G4A
POMGNT2
BAG1
GPAT3
ALPP
RPL11
PLA2G4C
LGALS1
MATN3
CBY1
AQP2
EPHX1
LRP6
ETFA
UBQLN4
ABCC1
SRXN1
PTGES3
LDHA
YY1
ZDHHC2
MAOB
UBE2K
B2M
SGPL1
LPGAT1
ATP5MK
ABCC8
YWHAQ
TRA
NPHS2
EMC9
EZH2
EIF2S2
CYP17A1
TUBB4A
GAA
NLRP1
PIGA
G6PC2
UGT1A5
NR4A1
ATF1
FASLG
ABCG1
CCDC88A
OAT
IGF1R
TH
ACER3
COPB2
KMT2B
RNF19B
ELN
ADAM17
RAB3GAP1
PDLIM1
AGPAT1
MET
NAMPT
SCYL2
ARV1
MT-RNR2
CASR
MIF
CYP19A1
RPL4
GJB1
KCNMA1
CDK2
SELP
EOGT
SLX1A-SULT1A3
UBA1
GH1
PNKD
ENSG00000275307
ENSG00000276965
CYP51A1
RPL18
RARA
SKP1
GPAA1
RAF1
RPL26
PTPA
FKBP2
PLCG1
DDX1
SLC7A11
NOX1
NSFL1C
DHX9
GCH1
MEG8
ADCYAP1R1
NEPRO
DAD1
MAP3K20
VANGL1
PSMC5
IGF2BP2
VMA21
EEF1D
TANGO2
GAD2
CLPTM1L
NCL
BGLAP
SIRT2
SYNCRIP
MIR210
GRN
HSD11B2
SLC22A5
RAB3GAP2
AVP
HP
DELE1
CHAT
PHB1
BNIP3
GOLPH3
FBXW7
MIR22
ERBB2
COLGALT1
TLX1NB
RPL27
PSMA4
TMEM30A
UBE2N
GCN1
SORL1
ACSL3
COPG1
GGCX
IL15RA
NPPB
UQCRFS1
NOTCH4
SPPL3
RUVBL2
MUC1
RPS23
RHO
PLAT
CRELD2
LMAN1L
TUBA1B
ALPL
TREM2
EPAS1
H2AC18
PSMC4
LPL
MMP3
TTN-AS1
EXT1
F5
ABCC6
PSMA1
IGF2BP3
RBM4
PIGB
LMNB1
HLA-G
STAT1
HDAC1
PSMG1
DHDDS
SEC61A2
PSMD11
PSMB3
OLR1
PRKCB
PPIA
YTHDF2
MTHFR
ORMDL1
IAPP
PIGC
CYP2B6
PAPPA-AS1
VPS33A
SLC27A2
MSRA
VAMP1
KIF1C
MEF2A
FAAH
GTF2I
PSMA3
PSMB1
FKBP4
HADHB
EIF2B1
SELENOT
KRT8
RAP1GDS1
PIGS
TXN2
SLC1A1
MIR381
CDH2
PARG
PGRMC1
CDKAL1
S100A13
KAT2B
SFPQ
SNHG1
DIABLO
MIR200A
CRAT
OBSCN
NUP210
YWHAB
CCN2
PSMD12
PSMD1
DLD
CLN5
TAOK3
ANG
TMTC1
PORCN
IL18
COL25A1
SNORD118
CERS6
LPCAT1
MIR146A
PEX11B
LAMA2
GJB2
PTDSS1
AR
TBK1
THORLNC
MIR17
TUBB
PNPLA6
PLPP3
CSTB
SMIM14
TRPC1
FGFR1
GLRX
CHEK2
MYH9
SLC25A11
FLNB
TSPO
CDKN1B
NRAS
STS
GLO1
DBH
LDAF1
SERPINA3
PSMA2
H4C1
WDR83OS
XXYLT1
CCNA2
TFEB
PLD3
CDK4
VCL
MIR155
IRS1
KL
GABRA1
RNF145
PSMB2
MIR451A
CSDE1
BIK
MOV10
HSPB2
KCNN4
MARCHF5
PRKCG
SEC22A
TXNDC16
CDK6
RPS2
STARD5
PRKACA
ALDH2
GPI
HNRNPK
GFAP
F3
SCN10A
C6orf120
PAK2
SERPINA2
CAPN1
FKBP9
GSK3A
AGO1
HLA-DRA
PRKAB1
SLC25A4
TPR
ATP2C2
TMCC2
RAD23B
VKORC1L1
UVRAG
SLC26A4
HNF4A
RPS26
SGF29
BCL2A1
PTP4A1
ARF4
SNAP25
NCLN
STK11
RPS21
ORMDL2
BLZF1
NPHS1
SUMO1
TRIM32
LCLAT1
TLR7
HSPH1
PPIF
HLA-DQA1
ERCC6
SLC8A3
LRP2
MIR146B
MDH2
RPS6KA3
FBN1
LINC-ROR
SKP2
ULBP1
FIS1
NF1
PSMA5
HULC
CYP2C9
SLC9A1
TAB2
RPA2
CACNA1A
ARG1
M6PR
ACBD3
POMP
BLTP1
SLC37A1
P2RX7
CBS
HCCAT5
TMEM201
BIRC3
CYP46A1
TUBB3
CLEC4A
FGF2
MIR221
PSMD13
OTOF
HNRNPUL2-BSCL2
DDX6
PLG
OPRD1
STBD1
GGT1
EIF2B3
EIF2S3
PIGH
HMGCL
C18orf32
PSMC2
DUSP1
TRAPPC10
