# Supplementary material for: Ferroptosis-Related Transcriptional Level Changes and the Role of CIRBP in Glioblastoma Cells Ferroptosis
Source: Biomedicines. 2024 Dec 27;13(1):41. doi: 10.3390/biomedicines13010041 (PMC11761263; doi:10.3390/biomedicines13010041)
Supplement: Supplementary file 1 [file biomedicines-13-00041-s001.zip › biomedicines-3352238-supplementary/Tables S3.xlsx]

## Sheet: Table S3
genename	fold change	p vaule	expression trend
FAS	-8.64128056006883	5.62029e-07	down
CKS1B	-8.19927522192737	3.23035e-06	down
BIRC2	-8.13792922771598	0.031886	down
LBR	-7.7095573979153	0.0425565	down
SDHA	-7.46078234127074	0.033902	down
RPLP0	-7.43067651644954	0.0306698	down
YY1	-7.42888982095451	0.0187418	down
EXOSC10	-6.54408076372011	0.0451981	down
DNAJC10	-6.21089764608658	0.03674	down
FKRP	-6.13928352126147	0.00854964	down
ZDHHC4	-5.941883735625	0.0165719	down
PTPA	-5.86924934701727	0.0386354	down
NDRG1	-5.85525138476301	3.29674e-05	down
IL24	-5.76861556932853	0.0040761	down
EIF4G1	-5.47751386596218	0.0219665	down
CREBBP	-5.24268965398326	0.0406491	down
STAT1	-4.92494728420476	0.0347816	down
CASP8	-4.29471699115049	0.031717	down
SCAPER	-4.08889561078239	0.022605	down
VAMP7	-4.02205494885321	0.0220616	down
RER1	-4.01608248187654	0.0411386	down
ERBB2	-3.62529359836723	0.0317385	down
PSMC6	-3.43052585731918	0.00091404	down
TFEB	-3.14474341583031	0.0297492	down
ANK1	-3.01903931091021	0.0246949	down
SET	-2.97028794887039	0.0447851	down
SERPINH1	-2.91078468965705	0.0449281	down
SMPD4	-2.82019819905269	0.0072997	down
RNF185	-2.78827145982828	0.0258155	down
TNFRSF10B	-2.73643887363036	5.62852e-06	down
RHBDF1	-2.67744047181059	0.0246165	down
SRPX	-2.49450680255187	0.0477112	down
HSP90AA1	-2.45655393541472	0.010671	down
ADAM10	-2.32574314249733	0.0478524	down
NOP56	-2.30386814631613	0.00210642	down
ATG14	-2.29593569539761	0.0110895	down
EBP	-2.28942021866728	0.0132274	down
BDNF	-2.21159260255242	0.0497482	down
RPS6	-2.17825257869785	0.0428385	down
VEGFA	-2.10313510221927	0.0489083	down
DHDDS	-2.10129183985184	0.0469877	down
AUP1	-2.04483075373507	0.000747075	down
SPAST	-2.01941715746868	0.00336324	down
S100A13	-1.958704530466	0.0436354	down
SKP2	-1.94500249601744	0.0227975	down
GEMIN4	-1.92293352627053	0.0212702	down
DMPK	-1.89268103590244	0.018816	down
RNF121	-1.80364115985207	0.0139801	down
LDHA	-1.74081993915439	0.0134464	down
TGM2	-1.73342740732717	0.0174555	down
HNRNPA1	-1.72896070704519	0.00759725	down
SAMD8	-1.71740197271247	0.0300051	down
MCFD2	-1.7019795156659	0.0418434	down
COL1A1	-1.6742837212914	0.00445457	down
ADAMTSL1	-1.67198762058553	0.00250753	down
CASP4	-1.62270262662104	0.0455489	down
XDH	-1.61489542446948	0.0050546	down
FLOT1	-1.60183637692298	0.024918	down
SLC37A4	-1.57420441596637	0.0286829	down
DCSTAMP	-1.57330557867467	0.0141546	down
EIF2B5	-1.54892528237065	0.00882745	down
TMCC1	-1.54820463831588	0.0463943	down
RAD51	-1.5435992463409	0.0298597	down
SERPINE1	-1.48957956166462	0.00410997	down
PON2	-1.4634665931104	0.049586	down
CREB1	-1.46126856678693	0.00180319	down
CHEK2	-1.44807428111847	0.0198353	down
CHEK1	-1.42799834970285	0.00255149	down
MSRB3	-1.41792001720496	0.0237865	down
PORCN	-1.38297349603063	0.0136925	down
DDX10	-1.35162355181278	0.0356102	down
TUBA1B	-1.35078697024344	0.00873093	down
TAOK3	-1.33968299576064	0.0414707	down
PRKCSH	-1.32063053062012	0.00967589	down
CXXC1	-1.31829128849101	0.0348119	down
SP1	-1.31546109403106	0.0153709	down
EMC8	-1.25626003192178	0.0356912	down
SCYL2	-1.23268069866332	0.0260527	down
TNFRSF1A	-1.23172527688846	0.0381857	down
LMNB1	-1.22891218749607	0.0334787	down
LMNA	-1.21394815826964	0.0235983	down
LGALS1	-1.18251876954708	0.0386843	down
KPNA2	-1.17797028180058	0.0186968	down
CALM2	-1.1768062539314	0.0410454	down
ARL6IP1	-1.17112191341278	0.0292394	down
PDLIM1	-1.16932953907596	0.0422812	down
SVIP	-1.16776627415231	0.0436199	down
CASP2	-1.16458742158266	0.00619146	down
STARD3NL	-1.13464212464576	0.0241035	down
WLS	-1.13437482187145	0.0312234	down
PITPNM1	-1.10399410450215	0.0148363	down
KCNMA1	-1.0771546559293	0.00363728	down
TGFB1	-1.05879137879712	0.0285801	down
SLC26A4	-1.05502588477839	0.00169044	down
PSENEN	-1.04591395742659	0.0143946	down
POR	-1.03251420991041	0.0427079	down
APAF1	-1.02798229377415	0.0133055	down
POFUT1	-1.01302083512471	0.0219248	down
CLPTM1L	-1.00929530081932	0.017749	down
ITPR1	-1.00864949980453	0.0310138	down
TFRC	13.1369	1.46268e-06	up
SKP1	12.8112	0.000559885	up
CDKN3	11.7617	2.92537e-06	up
BTRC	10.7563	2.99609e-05	up
SEC61B	10.2565	5.15509e-05	up
BAG6	10.0899	2.78025e-06	up
CTNNB1	9.70713	0.00658891	up
CIRBP	9.0239	0.00096396	up
BSG	8.87719	0.0160633	up
BSCL2	8.24532	0.0224885	up
RPL11	7.20279	0.0224618	up
ATXN3	7.15571	0.0327393	up
RPS27A	7.02465	0.0302055	up
CHAC1	6.6094	0.00313255	up
PRDX5	6.5402	0.00842489	up
DERL1	6.01962	0.0165611	up
PARN	6.00848	0.0130068	up
ZFAND2B	5.8859	0.01131	up
PIEZO1	5.87298	0.0268123	up
TMEM214	5.85902	0.0222472	up
RAB1A	5.78185	0.0334362	up
NR1H2	5.35807	0.0375476	up
CSNK2A1	5.33316	0.0181175	up
NFE2L1	5.29191	0.0298422	up
PIGT	5.09522	0.0272554	up
DIABLO	4.92506	0.0290876	up
UBE2D3	4.92118	0.00911988	up
SDAD1	4.65259	0.00920994	up
RACK1	4.45967	0.0175483	up
CBS	4.38962	0.0415807	up
UFD1	4.35435	0.0322938	up
GJB2	3.93377	0.0161802	up
PTGS2	3.85764	0.0454664	up
ASNS	3.82796	8.03831e-06	up
SPCS2	3.74184	0.0404627	up
CTH	3.63742	0.00631747	up
FKBP1A	3.61444	0.000187542	up
LDLR	3.59904	0.0411876	up
HM13	3.39788	0.0263782	up
KDSR	3.26077	0.046992	up
HMOX1	3.11956	7.73745e-08	up
MR1	2.96436	0.0369626	up
RPL6	2.84983	0.00645609	up
SUMF2	2.72714	0.0020285	up
KEAP1	2.61775	0.0444362	up
GSK3A	2.54391	0.023734	up
LONP1	2.47371	0.0103838	up
UFC1	2.45184	0.0152701	up
NUPR1	2.43356	0.00013616	up
PPP1R7	2.43011	0.0010293	up
EXOSC8	2.42025	0.0211704	up
ANK2	2.41235	0.0188668	up
CLU	2.35391	0.0174995	up
STARD3	2.26077	0.0272926	up
SLC7A11	2.22797	0.00010663	up
YIF1A	2.22637	0.00236418	up
BBC3	2.21574	0.0189498	up
PIGN	2.20687	0.0462278	up
JKAMP	2.1982	0.00490208	up
GABARAPL1	2.18272	0.0257395	up
CAPN2	2.17597	0.0226648	up
MOSPD2	2.16571	0.0149127	up
GRN	2.15176	0.0236601	up
SACM1L	2.14969	0.0438504	up
RNF145	2.13139	0.0118249	up
SEC22A	2.12798	0.0262698	up
NFKB1	2.09001	0.0328684	up
NOTCH3	2.06343	0.0167523	up
SESN2	2.03823	4.81615e-06	up
FMR1	1.9256	0.00678331	up
VRK2	1.90268	0.046763	up
DHCR7	1.89927	0.00950846	up
UCHL1	1.89921	0.0400009	up
RTN2	1.88668	0.0453219	up
ATF4	1.87696	1.50887e-05	up
DDIT4	1.86842	1.07627e-06	up
MAN1B1	1.86363	0.0186154	up
ATF3	1.83578	0.0011265	up
RHBDD2	1.82949	0.0299677	up
FN1	1.82108	0.0207376	up
RPS2	1.80137	0.0450335	up
HYOU1	1.79688	0.0119475	up
REEP5	1.79623	0.030611	up
ATF6B	1.78011	0.00175118	up
SLC7A5	1.77975	2.4966e-06	up
XBP1	1.74908	0.00161408	up
MTHFD2	1.72371	0.00928751	up
TXNRD1	1.70289	0.000117083	up
XPOT	1.67802	0.0173246	up
C1S	1.67292	0.000436631	up
SLC35B1	1.63584	0.00396207	up
PSAT1	1.62749	0.00012596	up
UBXN8	1.6219	0.0250669	up
DDIT3	1.61529	0.00052849	up
PPARGC1A	1.61346	0.000149621	up
TECR	1.60204	0.0368831	up
TRAPPC3	1.57719	0.0344635	up
FBXO44	1.55768	0.0188942	up
HERPUD1	1.55318	0.000220706	up
NAMPT	1.55239	2.46103e-05	up
GSTM1	1.53428	0.0399261	up
ULBP1	1.52931	0.000164323	up
CRELD2	1.50238	0.0128139	up
P4HB	1.48653	0.0259682	up
ATXN2	1.48275	0.00245686	up
STT3A	1.44033	0.033508	up
GDF15	1.43508	2.18589e-05	up
DUSP1	1.41149	4.01875e-06	up
NPC1	1.4107	0.00393929	up
FKBP14	1.40258	0.0121718	up
CREBRF	1.40233	6.11682e-05	up
CLN6	1.3902	0.00779097	up
ACTB	1.38123	0.0076887	up
EGR1	1.35427	0.000132969	up
DCTN1	1.34896	0.00181744	up
PSMA1	1.34154	0.0329605	up
UBXN2B	1.32758	0.00775394	up
EEF1D	1.26291	0.0159864	up
CXCL8	1.25876	0.00328393	up
ALDH3A2	1.25854	0.0296201	up
SLC1A4	1.2562	0.00256224	up
ATM	1.25052	0.00221609	up
UBXN4	1.25003	0.00407332	up
OS9	1.24893	0.0433445	up
HSPB1	1.23202	0.0176912	up
SEL1L	1.20128	0.0246116	up
SRP54	1.19105	0.018275	up
YIF1B	1.18032	0.0426865	up
PSMD1	1.17735	0.0151934	up
SOD2	1.167	0.000331564	up
PPP1CB	1.16305	0.0126559	up
GAA	1.15236	0.0114807	up
NQO1	1.14497	0.0187271	up
FOXO1	1.13054	0.000868025	up
ZBTB17	1.11513	0.0278133	up
SCFD1	1.10907	0.0052123	up
REEP1	1.10877	0.00518063	up
SREBF1	1.10758	0.00593966	up
GLRX	1.10131	0.00109467	up
SQSTM1	1.10081	1.81169e-05	up
RPL5	1.08619	0.0390762	up
ERCC6	1.06599	0.00267779	up
PSMC4	1.06418	0.0129065	up
HSPA9	1.05308	0.0151755	up
AKR1B1	1.04617	0.00212202	up
HAX1	1.04231	0.0156923	up
STC2	1.03218	0.00222903	up
PSEN1	1.03174	0.0357869	up
CALR	1.02994	0.0397424	up
HSPA6	1.02947	0.0488083	up
CTSB	1.01514	0.00928753	up
PRDX4	1.00638	0.0338932	up
YWHAE	1.0014	0.0256452	up
TRIB3	1.00029	0.0134566	up
